# Supplementary material for: Combined analysis of transcriptome and metabolite data reveals extensive differences between black and brown nearly-isogenic soybean (Glycine max) seed coats enabling the identification of pigment isogenes
Source: BMC Genomics. 2011 Jul 29;12:381. doi: 10.1186/1471-2164-12-381 (PMC3163566; doi:10.1186/1471-2164-12-381)
Supplement: Additional file 1 — Supplementary Table S1. Developmental properties of black (iRT) and brown (irT) soybean seed coats at the 400 mg fresh seed weight stage. [file 1471-2164-12-381-S1.XLS]

## Sheet: Sheet1
Table S1 Developmental properties of black (iRT) and brown (irT) soybean seed coats at the 300 -
400 mg fresh seed weight stage
Property	Black (iRT)	Brown (irT)	P-valuea
Days post-anthesis	30	30	N/A
Pod length (cm)b	5.019 ± 0.20	5.206 ± 0.35	0.214
Pod color	yellowish-green	yellowish-green	N/A
Embryo morphology	transition/early maturation	transition/early maturation	N/A
GPAT relative expression	0.512 ± 0.23	0.510 ± 0.17	0.944
DFR1 relative expression	0.601 ± 0.24	0.491 ± 0.06	0.22
aStudent’s t test.
bPods containing three seeds.
cqRT-PCR expression levels relative to PEPC16.
