# Supplementary material for: Combined analysis of transcriptome and metabolite data reveals extensive differences between black and brown nearly-isogenic soybean (Glycine max) seed coats enabling the identification of pigment isogenes
Source: BMC Genomics. 2011 Jul 29;12:381. doi: 10.1186/1471-2164-12-381 (PMC3163566; doi:10.1186/1471-2164-12-381)
Supplement: Additional file 3 — Supplementary Table S2. Gene probe sets up-regulated more than 2-fold in the seed coat of black (iRT) soybean compared to the brown (irT) isolinea. [file 1471-2164-12-381-S3.XLS]

## Sheet: Sheet1
Table S2. Gene probe sets up-regulated more than 2-fold in the seed coat of black (iRT) soybean compared to the brown (irT) isolinea.
Probe Sets	Target Description	Black/brown fold change	SAM
			P-value	d-score
GmaAffx.71212.1.A1_at	Glutathione S-transferase (GST26)	234.107	3.26958e-06	21.2168
GmaAffx.80720.1.S1_at	Dihydroflavonol-4-reductase (DFR2)	62.4517	1.63479e-06	24.701
GmaAffx.42116.1.S1_at	Chalcone synthase (CHS4/CHS5)	10.9914	1.96175e-05	8.44796
GmaAffx.42116.1.S1_x_at	Chalcone synthase (CHS4/CHS5)	8.06128	2.61566e-05	7.1244
GmaAffx.90450.1.S1_at	Similar to esterase/lipase domain (1.90e-44)	10.4143	1.14435e-05	13.0428
GmaAffx.2469.1.S1_at	AP2/ERF transcription factor, weakly similar to DDF1 (DWARF AND DELAYED FLOWERING 1)	7.45286	0.00141573	2.55603
Gma.3745.1.S1_at	Moderately similar to A. thaliana polyamine oxidase (ATPAO1) NP_196874.1 (75.6%)	7.14274	2.77914e-05	7.11129
Gma.1163.1.S1_at	Anthocyanidin synthase (ANS2/ANS3)	6.77008	1.79827e-05	8.7651
Gma.17141.1.S1_at	Moderately similar to A. thaliana putative flavonone 3-β-hydroxylase clone U20744 (74%) (F3H-like)	6.43051	0.00484878	2.03029
GmaAffx.67044.1.S1_at	Similar to cytochrome b5 superfamily domain (2.70e-14)	5.85589	8.17394e-06	14.0979
GmaAffx.78720.2.S1_at	Similar to pectinacetyltransferase domain (1.28e-163)	5.78029	5.72176e-05	5.20029
Gma.10642.1.S1_at	Similar to Mob1/phocein superfamily domain (3.34e-45)	5.69278	1.47131e-05	9.51568
GmaAffx.73273.2.S1_s_at	Similar to esterase/lipase domain (1.90e-44)	5.28825	2.12522e-05	8.43256
GmaAffx.12723.1.A1_at	Similar to leucine-rich repeat (LRR) domain (1.48e-03)	5.26081	9.80873e-06	13.113
GmaAffx.45454.1.S1_at	WD40 protein	4.34055	3.26958e-05	6.20394
Gma.2605.1.S1_at	Clone JCVI-FLGm-9O12, similar to uncharacterized DUF1674 domain (3.12e-13)	4.01973	2.94262e-05	6.65376
GmaAffx.14986.2.S1_at	Similar to phosphate-induced protein domain (1.01e-135)	3.98489	0.00309629	2.20575
GmaAffx.14986.1.S1_at	Similar to phosphate-induced protein domain (1.93E-131)	3.75633	0.000915481	2.8414
Gma.17736.1.S1_at	Moderately similar to A. thaliana ZAT11 C2H2 type zinc finger (48.4%) NP_181279.1	3.62043	0.000379271	3.57348
Gma.2605.2.S1_at	Clone JCVI-FLGm-9O12, similar to uncharacterized DUF1674 domain (3.12e-13)	3.42471	6.37567e-05	5.02698
Gma.17440.1.S1_at	Clone Gm-c1023, transcribed locus	3.31709	0.00073402	2.99157
Gma.8411.1.S1_at	Weakly similar to XP_002323966.1 predicted protein [Populus trichocarpa]	3.19639	0.00131764	2.60263
Gma.4530.1.A1_s_at	Weakly similar to A. thaliana PUB22 (PLANT U-BOX 22) (64.5%)	3.14109	3.76001e-05	5.81171
Gma.4027.1.S1_at	Xyloglucan endotransglycosylase (TCH4)	3.12666	0.000281184	3.89696
GmaAffx.71999.1.S1_at	Glycosyltransferase (UGT78K2)	3.09418	0.000124244	4.50064
GmaAffx.24571.1.S1_s_at	Xyloglucan endotransglycosylase (TCH4)	3.04728	4.25045e-05	5.66638
GmaAffx.2556.1.S1_at	Clone Gm-r1070	2.98421	0.00961746	1.79013
GmaAffx.62542.1.S1_at	Clone Gm-r1070-2859	2.95627	0.000758542	2.96458
Psojae_rRNA_785_at	Oomycota 18S rRNA	2.89121	0.00092529	2.83499
Gma.2605.2.S1_a_at	Clone JCVI-FLGm-9O12, similar to uncharacterized DUF1674 domain (3.12e-13)	2.8399	0.000261566	3.95579
Gma.1002.2.S1_at	UDP-glucose:flavonoid 3-O-glucosyltransferase (UGT78K1)	2.8064	0.00022887	4.03223
Gma.7423.2.S1_a_at	4-coumarate-CoA ligase-like protein (4CL-like)	2.80283	0.00581494	1.9611
GmaAffx.30537.1.S1_at	Phosphate-induced protein (PHI-1)	2.80116	0.000308975	3.81867
Gma.9672.1.S1_at	Transcribed locus clone Gm-c1023	2.79589	0.00854994	1.8295
GmaAffx.32504.1.A1_at	Lipase (class 3) protein	2.75803	4.57741e-05	5.53729
Gma.120.1.S1_at	Syringolide-induced protein B13-1-9	2.72291	0.000935099	2.82501
GmaAffx.72190.1.S1_at	Weakly similar to Formin homology 1 (AFH1) (54%)	2.71574	0.00875593	1.82161
Gma.4334.1.S1_at	Zinc finger protein, C2H2 type	2.70708	0.0021759	2.34535
GmaAffx.51786.1.S1_s_at	Xyloglucan endotransglycosylase (TCH4)	2.67473	0.000152035	4.34279
GmaAffx.17284.1.A1_s_at	WRKY56 transcription factor	2.63652	0.000707863	3.02613
Gma.117.1.S1_at	Syringolide-induced protein 19-1-5	2.61006	0.00015367	4.33792
GmaAffx.90491.1.A1_s_at	Weakly similar to A. thaliana putative serine/threonine protein kinase NP_176864.1	2.5842	0.000765081	2.95913
Gma.9647.1.S1_at	O-methyltransferase, putative (OMT-like)	2.58193	9.80873e-05	4.7411
Gma.5935.2.S1_a_at	Clone Gm-c1009-2878, unknown protein	2.51389	0.000376001	3.57602
Gma.3175.1.S1_at	Tyrosinase	2.48802	0.000632663	3.11955
Gma.3526.1.S1_at	Xyloglucan endotransglycosylases (XET)	2.48641	0.000712768	3.02193
Gma.13307.1.S1_at	Protein of unknown function (DUF1005)	2.48019	4.08697e-05	5.72667
GmaAffx.57777.1.S1_at	Caffeoyl-CoA O-methyltransferase 5 (OMT5)	2.47561	0.00015694	4.33317
GmaAffx.41334.1.A1_at	Clone Gm-c1079-1901	2.45536	0.00942946	1.79756
Gma.7423.1.S1_a_at	Moderately similar to A. thaliana AMP-dependent synthetase and ligase family protein NP_190468.1	2.44397	0.00365048	2.13878
GmaAffx.18599.1.S1_at	Polyamine oxidase	2.38175	0.000670263	3.06206
Gma.5621.1.S1_at	Pterocarpan 4-dimethylallyltransferase (G4DT)	2.36275	0.00923165	1.80401
Gma.8236.1.S1_at	Xyloglucan endotransglycosylases (XET)	2.34742	0.00320255	2.19213
GmaAffx.81605.1.S1_at	MYB transcription factor (MYB50)	2.34382	0.00264836	2.26664
Gma.13607.1.S1_at	Mitochondrial oxoglutarate/malate carrier protein	2.28968	0.000362923	3.61909
Gma.714.1.A1_at	Asparaginyl-tRNA synthetase	2.27487	0.000680072	3.05411
Gma.8472.1.S1_at	4-Coumarate-CoA ligase 2 (4CL2)	2.26857	0.000107896	4.59752
GmaAffx.61880.1.S1_at	Clone Gm-r1070-3972	2.26487	0.000439758	3.45983
Gma.3586.1.S1_at	Unknown protein clone JCVI-FLGm-9L4	2.23858	0.000176557	4.2472
GmaAffx.74814.1.S1_at	Inositol phosphate kinase (Itpk3)	2.23012	0.000724211	3.00562
GmaAffx.90952.1.S1_at	Weakly similar to A. thaliana ubiquitin-protein ligase PLANT U-BOX 22 (PUB22) (64.5%)	2.2158	0.000581985	3.20349
GmaAffx.5393.1.S1_at	Clone JCVI-FLGm-20I13 unknown mRNA	2.21503	0.000622854	3.13289
Gma.15972.1.A1_at	EF-hand superfamily protein	2.19032	0.00302109	2.21527
Gma.772.1.S1_at	Hypothetical protein clone Gm-r1070-486	2.18207	0.00264509	2.26676
Gma.4531.2.S1_at	Moderately similar to A. thaliana Exordium (EXO) (80.6%)	2.1598	0.000163479	4.30175
GmaAffx.92641.1.S1_s_at	Clone sHB034L03	2.15511	0.00233611	2.32056
Gma.53.1.S1_at	Maturation polypeptide (MP2)	2.13472	0.00546837	1.98443
Gma.5935.1.S1_at	Unknown protein clone E01C10	2.11809	0.000173288	4.26052
Gma.5475.1.S1_at	Weakly similar to A. thaliana Arabinogalactan protein 4 (AGP4) NP_196605.1 (51.1%)	2.1085	0.00120157	2.6535
GmaAffx.79054.1.S1_at	Moderately similar to phosphate-induced 1 (PHI-1) (78.3%)	2.08602	0.000240314	4.00403
GmaAffx.83213.2.S1_at	Ca2+-transporting ATPase-like protein	2.06789	0.00355403	2.14855
Gma.5139.1.S1_at	Glutathione S-transferase (GST21)	2.0547	0.00065555	3.08888
Gma.8309.1.A1_at	Transcribed locus	2.05163	0.00254864	2.28528
Gma.9611.1.A1_at	Moderately similar to A. thaliana GH3.1 (NP_179101.1) (85.1%)	2.02995	0.000544385	3.25142
GmaAffx.80258.1.S1_at	LEA_2 family protein	2.02916	0.00176557	2.44778
GmaAffx.84528.1.S1_at	Protein of unknown function	2.02741	0.000338401	3.69249
Gma.235.1.S1_at	Putative transcription factor SCOF-1	2.02455	0.00183096	2.43083
GmaAffx.39483.1.A1_at	MYB transcription factor (MYB159)	2.01672	3.43306e-05	6.16935
Gma.235.1.S1_x_at	Putative transcription factor SCOF-1	2.00808	0.00152526	2.52207
Gma.9838.1.S1_at	Thioredoxin h1	2.00144	0.00742521	1.88106
aExpression values were obtained using RMA (Irizarry et al., 2003).
