# Supplementary material for: Combined analysis of transcriptome and metabolite data reveals extensive differences between black and brown nearly-isogenic soybean (Glycine max) seed coats enabling the identification of pigment isogenes
Source: BMC Genomics. 2011 Jul 29;12:381. doi: 10.1186/1471-2164-12-381 (PMC3163566; doi:10.1186/1471-2164-12-381)
Supplement: Additional file 5 — Supplementary Table S3. Glycine max UGTsa,b. [file 1471-2164-12-381-S5.XLS]

## Sheet: Sheet1
Table S3. Glycine max UGTsa,b.
Location	Gene
Chromosome 01	Glyma01g02700
	Glyma01g02740
	Glyma01g04250
	Glyma01g09160
	Glyma01g21580
	Glyma01g21590
	Glyma01g21620
	Glyma01g39570
Chromosome 02	Glyma02g03420
	Glyma02g11610
	Glyma02g11620
	Glyma02g11630
	Glyma02g11640
	Glyma02g11650
	Glyma02g11670
	Glyma02g11680
	Glyma02g11690
	Glyma02g11700
	Glyma02g11710
	Glyma02g25930
	Glyma02g32020
	Glyma02g32770
	Glyma02g39080
	Glyma02g39090
	Glyma02g39680
	Glyma02g39700
	Glyma02g44100
	Glyma02g47990
Chromosome 03	Glyma03g03830
	Glyma03g03840
	Glyma03g03850
	Glyma03g03870
	Glyma03g16160
	Glyma03g16250
	Glyma03g16290
	Glyma03g16310
	Glyma03g22640
	Glyma03g25000
	Glyma03g25020
	Glyma03g25030
	Glyma03g26890
	Glyma03g26940
	Glyma03g26980
	Glyma03g34410
	Glyma03g34420
	Glyma03g34440
	Glyma03g34460
	Glyma03g34470
	Glyma03g34480
	Glyma03g34490
	Glyma03g41730
Chromosome 04	Glyma04g10890
	Glyma04g36200
Chromosome 05	Glyma05g04200
	Glyma05g25160
	Glyma05g28330
	Glyma05g28340
	Glyma05g31500
Chromosome 06	Glyma06g33820
	Glyma06g35110
	Glyma06g36530
	Glyma06g39350
	Glyma06g40390
	Glyma06g43880
	Glyma06g47890
Chromosome 07	Glyma07g07320
	Glyma07g07330
	Glyma07g07340
	Glyma07g13130
	Glyma07g13560
	Glyma07g14510
	Glyma07g14530
	Glyma07g30180
	Glyma07g30190
	Glyma07g30200
	Glyma07g33880
	Glyma07g38460
	Glyma07g38470
Chromosome 08	Glyma08g07130
	Glyma08g11330
	Glyma08g11340
	Glyma08g13230
	Glyma08g19000
	Glyma08g19290
	Glyma08g26780
	Glyma08g26790
	Glyma08g26830
	Glyma08g26840
	Glyma08g38030
	Glyma08g38060
	Glyma08g38070
	Glyma08g44550
	Glyma08g44690
	Glyma08g44700
	Glyma08g44710
	Glyma08g44720
	Glyma08g44730
	Glyma08g44740
	Glyma08g44750
	Glyma08g44760
	Glyma08g46270
	Glyma08g46280
	Glyma08g48240
Chromosome 09	Glyma09g09910
	Glyma09g23310
	Glyma09g23330
	Glyma09g23600
	Glyma09g23720
	Glyma09g23750
	Glyma09g29160
	Glyma09g38130
	Glyma09g38140
	Glyma09g41690
	Glyma09g41700
Chromosome 10	Glyma10g07090
	Glyma10g07110
	Glyma10g07160
	Glyma10g15730
	Glyma10g15790
	Glyma10g16790
	Glyma10g33790
	Glyma10g33800
	Glyma10g40900
	Glyma10g42680
Chromosome 11	Glyma11g00230
	Glyma11g05680
	Glyma11g06880
	Glyma11g14260
	Glyma11g29480
	Glyma11g34720
	Glyma11g34730
Chromosome 12	Glyma12g06220
	Glyma12g14050
	Glyma12g15870
	Glyma12g28270
	Glyma12g34030
Chromosome 13	Glyma13g01220
	Glyma13g05580
	Glyma13g05590
	Glyma13g06170
	Glyma13g14190
	Glyma13g21040
	Glyma13g24230
	Glyma13g32770
	Glyma13g32910
	Glyma13g36490
	Glyma13g36500
Chromosome 14	Glyma14g00550
	Glyma14g04790
	Glyma14g04800
	Glyma14g35160
	Glyma14g35190
	Glyma14g35220
	Glyma14g35270
	Glyma14g37170
	Glyma14g37730
	Glyma14g37770
Chromosome 15	Glyma15g05600
	Glyma15g05700
	Glyma15g05710
	Glyma15g05980
	Glyma15g06370
	Glyma15g06390
	Glyma15g34720
	Glyma15g37520
Chromosome 16	Glyma16g03760
	Glyma16g27440
	Glyma16g29330
	Glyma16g29340
	Glyma16g29370
	Glyma16g29380
	Glyma16g29400
	Glyma16g29420
	Glyma16g29430
Chromosome 17	Glyma17g02270
	Glyma17g02280
	Glyma17g07340
	Glyma17g14640
	Glyma17g18220
Chromosome 18	Glyma18g00620
	Glyma18g01950
	Glyma18g03570
	Glyma18g29100
	Glyma18g29380
	Glyma18g43980
	Glyma18g44000
	Glyma18g44010
	Glyma18g48230
	Glyma18g48250
	Glyma18g50060
	Glyma18g50080
	Glyma18g50090
	Glyma18g50100
	Glyma18g50110
	Glyma18g50980
Chromosome 19	Glyma19g03580
	Glyma19g03610
	Glyma19g03620
	Glyma19g04570
	Glyma19g04610
	Glyma19g27600
	Glyma19g37120
	Glyma19g37130
	Glyma19g37140
	Glyma19g37150
	Glyma19g37170
	Glyma19g44350
Chromosome 20	Glyma20g05700
	Glyma20g24360
	Glyma20g26420
	Glyma20g33810
	Glyma20g33820
Scaffold 23	Glyma0023s00410
Scaffold 60	Glyma0060s00320
aORFs were identified from the Glyma1 soybean genome sequence (www.phytozome.net/soybean) by
TBLASTN of the UGT78K1 PSPG (WAPQTHVLAHDSVGVFVTHCGANSVIESVSSGVPMICRPFFGDQ).
bPSPGs without predicted ORFs or with PSPG sequence downstream of stop codon were excluded.
