# Supplementary material for: Combined analysis of transcriptome and metabolite data reveals extensive differences between black and brown nearly-isogenic soybean (Glycine max) seed coats enabling the identification of pigment isogenes
Source: BMC Genomics. 2011 Jul 29;12:381. doi: 10.1186/1471-2164-12-381 (PMC3163566; doi:10.1186/1471-2164-12-381)
Supplement: Additional file 6 — Supplementary Table S4. Glycine max OMTsa,b. [file 1471-2164-12-381-S6.XLS]

## Sheet: Sheet1
Table S4. Glycine max OMTsa,b.
Location	Gene
Chromosome 01	Glyma01g00730
	Glyma01g39460
Chromosome 02	Glyma02g11530
	Glyma02g39930
Chromosome 04	Glyma04g36430
	Glyma04g40580
	Glyma04g40590
Chromosome 05	Glyma05g02810
	Glyma05g27960
	Glyma05g36210
	Glyma05g36220
Chromosome 06	Glyma06g14200
	Glyma06g14210
	Glyma06g14220
	Glyma06g18460
	Glyma06g43940
	Glyma06g43950
	Glyma06g43970
	Glyma06g44010
	Glyma06g45050
Chromosome 07	Glyma07g05460
	Glyma07g05470
	Glyma07g05480
	Glyma07g05730
	Glyma07g06140
	Glyma07g33780
Chromosome 08	Glyma08g03430
	Glyma08g03440
	Glyma08g10930
	Glyma08g10940
	Glyma08g18740
	Glyma08g27050
	Glyma08g27090
	Glyma08g27110
	Glyma08g27260
Chromosome 09	Glyma09g00590
	Glyma09g12440
	Glyma09g12480
	Glyma09g41840
	Glyma09g41850
Chromosome 10	Glyma10g31990
	Glyma10g32010
	Glyma10g32020
	Glyma10g32030
	Glyma10g35980
Chromosome 11	Glyma11g05800
	Glyma11g21080
	Glyma11g36410
Chromosome 12	Glyma12g12230
	Glyma12g13980
	Glyma13g24210
	Glyma13g33830
Chromosome 14	Glyma14g00800
	Glyma14g38080
	Glyma14g38090
	Glyma14g38100
	Glyma14g38110
Chromosome 15	Glyma15g38540
Chromosome 16	Glyma16g02000
	Glyma16g02750
Chromosome 17	Glyma17g13480
	Glyma17g18750
	Glyma17g18800
Chromosome 18	Glyma18g00340
	Glyma18g49870
	Glyma18g50260
	Glyma18g50280
	Glyma18g50290
	Glyma18g50470
Chromosome 19	Glyma19g17430
	Glyma19g39890
	Glyma19g44490
	Glyma19g45000
Chromosome 20	Glyma20g00590
	Glyma20g00600
	Glyma20g04780
	Glyma20g31600
	Glyma20g31610
	Glyma20g31700
	Glyma20g35610
	Glyma20g35620
	Glyma20g35630
	Glyma20g35640
Scaffold 335	Glyma0335s00200
aORFs were identified from the Glyma1 soybean genome sequence (www.phytozome.net/soybean) by
TBLASTN of the conserved OMT domain (PLN02589) sequence from OMT5 (KHRMSSNPVILQSVNLTKYV
LETSVYPREEETLKELRKATAGHPWGFMGAAPDAGQLMTLLLKLLNAKKTIEVGVFTGYSLLLTALTIPDDGK
IIALDPDREAYEIGLPFIKKAGVEHKIDFIESPALPVLDKLLEDPSNKESFDFAFVDADKDNYWNYHERLLKLV).
bPSPGs without predicted ORFs or with the conserved OMT domain interupted by a stop codon were
excluded.
