# Supplementary material for: Combined analysis of transcriptome and metabolite data reveals extensive differences between black and brown nearly-isogenic soybean (Glycine max) seed coats enabling the identification of pigment isogenes
Source: BMC Genomics. 2011 Jul 29;12:381. doi: 10.1186/1471-2164-12-381 (PMC3163566; doi:10.1186/1471-2164-12-381)
Supplement: Additional file 7 — Supplementary Table S5. Gene probe sets downregulated more than 2-fold in the seed coats of black (iRT) soybean compared to the seed coats of brown (irT) soybean at the 300 - 400 mg fresh seed weight stage of developmenta. [file 1471-2164-12-381-S7.XLS]

## Sheet: Sheet1
Table S5. Gene probe sets downregulated more than 2-fold in the seed coats of black (iRT) soybean compared to the seed coats of brown (irT) soy-
bean at the 300 - 400 mg fresh seed weight stage of developmenta.
Probe Sets	Target Description	Black/brown fold change	SAM
			P-value	d-score
Gma.17605.1.S1_at	Chalcone synthase (CHS1)	0.0281689	6.53915e-06	-16.4543
GmaAffx.92491.1.S1_s_at	Chalcone synthase (CHS9)	0.0467506	4.90437e-06	-19.3583
Gma.16971.2.A1_s_at	Ribulose-1,5-bisphosphate carboxylase small subunit rbcS2 (LOC547605)	0.101483	3.1061e-05	-6.34644
Gma.571.1.S1_at	Weakly similar to A. thaliana Thioredoxin 2 (AtTRX2) NP_198811.1 (61.5%)	0.141288	1.30783e-05	-9.86909
GmaAffx.14886.1.S1_at	Moderately similar to A. thaliana branched-chain amino acid transaminase 2 (AtBCAT-2) (72.5%)	0.172499	0.00130129	-2.60953
GmaAffx.49936.1.S1_at	Transcribed locus	0.248948	0.000102992	-4.70659
GmaAffx.19055.1.S1_at	5'-clone Gm-c1036-8049	0.270324	0.000225601	-4.03407
GmaAffx.89828.1.S1_s_at	Highly similar to isoflavone reductase homolog 1 (IFR1) (93%)	0.271974	0.000132418	-4.46151
Gma.3405.1.S1_s_at	Moderately similar to A. thaliana branched-chain amino acid transaminase 2 (AtBCAT-2) (72.5%)	0.294154	0.00346085	-2.15995
GmaAffx.77655.1.S1_at	Transcribed locus	0.305638	0.000179827	-4.22979
GmaAffx.85444.1.S1_at	Moderately similar to Phosphate 2 ubiquitin-protein ligase (PHO2) NP_850218.1 (70.1%)	0.325641	0.000454471	-3.42821
Gma.9776.1.S1_at	Kinesin heavy chain	0.331608	2.2887e-05	-7.82631
Gma.1299.1.S1_at	Weakly similar to Phosphate 2 ubiquitin-protein ligase (PHO2) NP_850218.1 (60.1%)	0.338551	0.00112473	-2.69348
Gma.7958.1.S1_at	Transcribed locus	0.340765	0.000147131	-4.3633
GmaAffx.14886.1.S1_at	Kinesin heavy chain	0.341943	0.00149093	-2.5296
Gma.3801.1.S1_at	Moderately similar to Phosphate 2 ubiquitin-protein ligase (PHO2) NP_850218.1 (70.1%)	0.350664	3.59653e-05	-5.94724
GmaAffx.40574.1.S1_at	Weakly similar to Populus trichocarpa predicted protein XP_002311637.1 (65.1%)	0.375924	0.000832107	-2.90282
Soybean_rRNA_918_at	Plant 18S ribosomal RNA	0.381548	0.000536211	-3.2773
Gma.14852.1.S1_at	Clone JCVI-FLGm-7O7 unknown mRNA	0.388137	9.31829e-05	-4.76547
Gma.5402.1.S1_at	Moderately similar to A. thaliana serine carboxypeptidase-like 40 (scpl40) (71.4%)	0.393705	0.000735655	-2.99095
Gma.8455.1.S1_at	Flavonoid 3'-hydroxylase (F3'H)	0.400397	0.000645741	-3.09829
GmaAffx.93221.1.S1_s_at	Moderately similar to Rosa hybrid cultivar orcinol O-methyltransferase (72%)	0.409792	0.00342815	-2.16523
Gma.10502.1.S1_at	3'-mRNA sequence clone Gm-r1088-1474	0.410026	0.000367827	-3.59327
GmaAffx.39265.1.S1_at	Weakly similar to A. thaliana antiporter/ drug transporter MATE family protein (69.8%)	0.414476	0.000264836	-3.95146
Gma.9164.1.S1_at	Histone H4	0.418771	0.000601602	-3.16442
GmaAffx.42587.1.A1_at	Moderate similarity to A. thaliana MYB30 (71.5%)	0.427088	0.000472454	-3.39822
Gma.9786.1.S1_at	Transcribed locus	0.432973	0.000413601	-3.49986
GmaAffx.74238.1.S1_at	Putative RAS protein	0.439328	0.00639693	-1.93258
GmaAffx.34868.1.A1_at	Highly similar to Phaseolus coccineus leucoanthocyanidin reductase (LAR) (88%)	0.442727	1.63479e-05	-9.01829
Gma.13465.1.A1_at	Hypothetical protein	0.443955	0.00026647	-3.94644
Gma.9511.1.S1_at	Clone JCVI-FLGm-4E15 unknown mRNA	0.450973	0.000719307	-3.01047
Gma.17323.1.S1_at	5'-mRNA sequence clone Gm-r1030-2753	0.45597	0.00166585	-2.4813
GmaAffx.34657.1.A1_s_at	Hydroxyindole-O-methyltransferase-related	0.456817	0.00181462	-2.43454
GmaAffx.66066.1.A1_at	Weakly similar to Populus trichocarpa AP2/ERF domain-containing transcription factor XP_002336822.1 (67.7%)	0.458986	0.00700834	-1.90061
GmaAffx.42543.1.A1_at	Transcribed locus	0.462339	0.00163806	-2.48854
Gma.4340.2.S1_a_at	Moderately similar to P. trichocarpa flavonoid o-methyltransferase-related (73.9%)	0.462472	0.00418015	-2.08384
GmaAffx.40267.1.A1_at	cDNA clone Gm-r1070-7291 3-, mRNA sequence	0.465503	0.00195194	-2.40327
GmaAffx.77278.1.A1_at	Transcribed locus clone Gm-r1088-3517	0.466845	0.00100212	-2.77042
Gma.17559.1.S1_at	Weakly similar to A. thaliana heavy-metal-associated domain-containing protein (51.7%)	0.469155	0.00426189	-2.07584
GmaAffx.9618.1.S1_at	Calcium/calmodulin-dependent protein kinase	0.472117	2.45218e-05	-7.56533
GmaAffx.85409.1.S1_at	Moderately similar to Ricinus communis putative metal ion binding protein (75%)	0.473944	0.000647376	-3.09427
GmaAffx.51888.1.S1_at	Putative RAD50 DNA repair protein	0.479322	0.000889325	-2.85676
GmaAffx.79131.1.S1_at	Splicing factor U2AF 50 KD subunit	0.48072	0.00267288	-2.26314
Gma.5949.1.A1_at	Histone H3	0.483021	0.00115416	-2.67174
Gma.10876.1.S1_at	Strongly similar to A. thaliana mannan synthase/transferase (AtCSLA02) NP_197666.1 (91.5%)	0.485297	0.000666994	-3.06931
GmaAffx.19996.1.S1_at	IFA-binding protein	0.486051	0.000189635	-4.20472
Gma.4884.2.S1_a_at	Moderately similar to Citrus sinensis ethylene-responsive element-binding protein (EREBP) mRNA (74.0%)	0.48671	0.00269413	-2.25821
GmaAffx.78543.2.S1_at	Transcribed locus	0.486733	0.00715056	-1.89319
GmaAffx.57899.1.S1_at	Zinc finger, C3HC4 type (RING finger) protein	0.493918	0.0021007	-2.36674
Gma.10949.1.S1_s_at	Moderately similar to A. thaliana 3-chloroallyl aldehyde dehydrogenase/ aldehyde dehydrogenase (NAD)/coniferyl-aldehyde dehydrogenase (ALDH2C4) (75.5%)	0.494751	0.00027301	-3.91514
GmaAffx.7217.1.A1_at	Transcribed locus	0.495781	0.00127677	-2.61732
GmaAffx.27586.2.S1_at	26S proteosome regulatory subunit	0.496492	0.000562367	-3.23284
aExpression values were obtained using RMA (Irizarry et al., 2003).
