# Supplementary material for: Combined analysis of transcriptome and metabolite data reveals extensive differences between black and brown nearly-isogenic soybean (Glycine max) seed coats enabling the identification of pigment isogenes
Source: BMC Genomics. 2011 Jul 29;12:381. doi: 10.1186/1471-2164-12-381 (PMC3163566; doi:10.1186/1471-2164-12-381)
Supplement: Additional file 9 — Supplementary Table S6. Genes located on chromosome 9 of the soybean genome sequence Glyma1 that are associated with probe sets differentially-regulated more than 2-fold in the seed coat of black (iRT) soybean variety Clarka. [file 1471-2164-12-381-S9.XLS]

## Sheet: Sheet1
Table S6. Genes located on chromosome 9 of the soybean genome sequence Glyma1 that are associated with probe sets differentially-regulated
more than 2-fold in the seed coat of black (iRT) soybean variety Clarka.
Probes Sets		Gene Identifier	Genomic location	Target Description
Upregulated	GmaAffx.90491.1.A1_s_at	None	Gm09:38,123,568.. 38,127,784	Weakly similar to A. thaliana putative serine/threonine protein kinase NP_176864.1
	Gma.2605.1.S1_at	Glyma09g32240	Gm09:38,788,863.. 38,791,460	Similar to uncharacterized DUF1674 domain (3.12e-13)
	Gma.2605.2.S1_at			Similar to uncharacterized DUF1674 domain (3.12e-13)
	Gma.2605.2.S1_a_at			Similar to uncharacterized DUF1674 domain (3.12e-13)
	GmaAffx.45454.1.S1_at	Glyma09g33060	Gm09:39,592,425.. 39,601,531	WD40 protein
	GmaAffx.12723.1.A1_at	Glyma09g34200	Gm09:40,647,736.. 40,650,017	Similar to leucine-rich repeat (LRR) domain (1.48e-03)
	GmaAffx.78720.2.S1_at	Glyma09g35050.1	Gm09:41,280,276.. 41,287,219	Similar to pectinacetyltransferase domain (1.28e-163)
	Gma.10642.1.S1_at	Glyma09g35050.5	Gm09:41,280,276.. 41,287,596	Similar to Mob1/phocein superfamily domain (3.34e-45)
	Gma.3745.1.S1_at	Glyma09g36150	Gm09:41,989,507.. 41,996,277	Moderately similar to A. thaliana polyamine oxidase (ATPAO1) NP_196874.1 (75.6%)
	GmaAffx.18599.1.S1_at			Polyamine oxidase
Downregulated	Gma.9786.1.S1_at	None	Gm09:38,200,643..38,200,971	Transcribed locus
	Gma.10949.1.S1_s_at	Glyma09g32170	Gm09:38,729,659..38,730,312	Moderately similar to A. thaliana 3-chloroallyl aldehyde dehydrogenase/aldehyde dehydrogenase (NAD)/coniferyl-aldehyde dehydrogenase (ALDH2C4) (75.5%)
	Gma.9776.1.S1_at	Glyma09g32280	Gm09:38,820,324..38,820,731	Kinesin heavy chain
	GmaAffx.14886.1.S1_at		Gm09:38,819,390..38,819,711	Kinesin heavy chain
	Gma.14852.1.S1_at	Glyma09g34330	Gm09:40,741,617..40,742,478	Clone JCVI-FLGm-7O7 unknown mRNA
	Gma.5402.1.S1_at	Glyma09g36080	Gm09:41,955,543..41,955,967	Moderately similar to A. thaliana serine carboxypeptidase-like 40 (scpl40) (71.4%)
	GmaAffx.66066.1.A1_at	Glyma09g36840	Gm09:42,442,582..42,443,019	Weakly similar to Populus trichocarpa AP2/ERF domain-containing transcription factor XP_002336822.1 (67.7%)
	GmaAffx.42587.1.A1_at	Glyma09g37340	Gm09:42,909,762..42,910,176	Moderate similarity to A. thaliana MYB30 (71.5%)
	Gma.571.1.S1_at	Glyma09g37600	Gm09:43,114,292..43,122,807	Weakly similar to A. thaliana Thioredoxin 2 (AtTRX2) NP_198811.1 (61.5%)
aSee Table S2 and Table S6 for the complete list of upregulated and downregulated probe sets, respectively.
