# Supplementary material for: Combined analysis of transcriptome and metabolite data reveals extensive differences between black and brown nearly-isogenic soybean (Glycine max) seed coats enabling the identification of pigment isogenes
Source: BMC Genomics. 2011 Jul 29;12:381. doi: 10.1186/1471-2164-12-381 (PMC3163566; doi:10.1186/1471-2164-12-381)
Supplement: Additional file 12 — Supplementary Table S7. Primers. [file 1471-2164-12-381-S12.XLSX]

## Sheet: Sheet1
Table S7. Primers.
Experiment	Corresponding probe set	Target	Primer	Sequence (5' to 3')†,‡
Semi-qRT-PCR	GmaAffx.39483.1.A1_at	MYB159	159F	TGACTCAGCCTCACCACTTG
			159R	CAAAGGCATTGACCCAAATAA
	Gma.15972.1.A1_at	4CL2	4C2F	ACAAACATGGTGGTGGACAA
			4C2R	GGTAGAAACCGCTGCCACT
	Gma.7423.2.S1_a_at	4CL	4CF	GCAAGACCAATCTTGCATCC
			4CR	TTTTGCCCAGGCATATATGTAA
	Gma.2605.1.S1_at	9012b	901F	CACTTTGACGTCGATCCAAAC
			901R	GAATCAGATGTCAAACCGTTCA
	Gma.2605.2.S1_at	9012a	902F	GCACGAGGGAAAATGTGTTT
			902R	GTTGGAAACGGATTTGGTGT
		ANR1	qAF	CCCTCAATATAAAATTCCAACTGAA
			qAR	CAGAGCCCCTTTGCTCTTTA
	GmaAffx.42116.1.S1_at	CHS4	CHS4F	CCTTCCAAGCCACTTTGCA
			CHS4R	CTGGAGCAAAGGATGAAAGTGA
	GmaAffx.42116.1.S1_at	CHS5	CHS5F	CACTTTGCCACATTCATTCC
			CHS5R	TGTGAATGAACTAATGAAGCTATAGC
		CHS7/CHS8	CHS78F	TAGGCAAGACATGGTGGTGG
			CHS78R	CTTTGACTTTGGCTGGCCC
	GmaAffx.80720.1.S1_at	DFR2	DFR2F	CCCCTTTCTTATGCCAACAA
			DFR2R	ATGTACCTCCCTTCGGCTTT
	Gma.15972.1.A1_at	EF-Hand	EHF	ACGCCATCTCCATTCAAATC
			EHR	CAGCAGGGGAAGATGAGAAG
	Gma.5139.1.S1_at	GST 21	G21F	ACTTGATGCAGACCCCTTGT
			G21R	TTCAAGAACACCCAACACCA
	GmaAffx.71212.1.A1_at	GST1	GST1F	CCAGGGCTTGAACATCTCAT
			GST1R	TCCACGCCATGTATTTGTTG
	GmaAffx.90491.1.A1_s_at	Protein kinase	KIF	GAAAGGTTTGAACGCACCAT
			KIR	ATTTTGGCGGAGTTTCACAC
	GmaAffx.73273.2.S1_s_at	Lipase	LIPF	CCGCATGGTTCTATCTTGGT
			LIPR	TGCATTTGACAAACCCTTCA
	GmaAffx.45454.1.S1_at	LRR	LRF	TTACATCAATGGCGGGATCT
			LRR	TTGGTGGGAACTTCTTTTGG
	GmaAffx.81605.1.S1_at	MYB50	M50F	TTTCAATCTGGAATTGGTTCG
			M50R	TTTTACTCATTCAACCAATAACAACAC
	GmaAffx.57777.1.S1_at	OMT5	OMT2F	CCTCACTGCACTTACCATTCC
			OMT2R	TCTTTATCGGCATCAACGAA
	Gma.9647.1.S1_at	OMT-like	OMTF	TTTGTTGAAAGCCAGTGCAG
			OMTR	TTTTGCCTTTGTTGATGCTG
	Gma.17141.1.S1_at	Oxy	OXF	GCAAGTGGCTAACCGTCAAT
			OXR	AGATAGTTGGAGCTAGAGTTTGAAAAA
		PEPC	qPF	CATGCACCAAAGGGTGTTTT
			qPR	TTTTGCGGCAGCTATCTCTC
	Gma.1002.2.S1_at	UGT78K1	q3GTF	GGGTTTGTTGAGAGGACCAA
			q3GTR	CATCCCAATCTCCCAAACAT
	GmaAffx.71999.1.S1_at	UGT78K2	qUAF	AAGCTGCACAGGATTTCGAC
			qUAR	ACACACACACACACACACAAAAC
	Gma.5621.1.S1_at	G4DT	P4F	GCAGACCGTTGTGTTGAAGA
			P4R	CCAGGATACCAACTCCGAAA
	GmaAffx.12723.1.A1_at	PECTIN	PCTF	TGAAATAAAAGCCAATCCCATT
			PCTR	GATCAGTGTGCCCCAAAATC
	Gma.4530.1.A1_s_at	Ring Fing	RFF	CCATTACGGGATTGTTTGGA
			RFR	TCTCCATGCATACGGAACAA
	Gma.235.1.S1_at	SCOF TF	STFF	AGATCGAAATCCCCCAATTT
			STFR	TGCAAATCTGCCACTGTTGT
	Gma.8472.1.S1_at	WD40	WDF	CAAGCTGGTTCAGTCGATCA
			WDR	GCCTTTCCTGTTCTGCAGTC
	Gma.17736.1.S1_at	C2H2 ZF	ZF	TGGACTTGGAGTTACACCTGTAGATA
			ZR	CAATGATCTTTATAAGGGAAAAGTCA
	Gma.4334.1.S1_at	Zinc Fing	ZF2F	ACTGTTGGTGGTCCACGATT
			ZF2R	AAGGCCAAATCCTCGTTCTT
qRT-PCR	Gma.1002.2.S1_at	UGT78K1	q3GTF	GGGTTTGTTGAGAGGACCAA
			q3GTR	CATCCCAATCTCCCAAACAT
		ANR1	qAF	CCCTCAATATAAAATTCCAACTGAA
			qAR	CAGAGCCCCTTTGCTCTTTA
		DFR1	qDF	GGGCCTGGACTTCATCACTA
			qDR	ACCTCCCTTCCACTTCTGGT
		GPAT	qGPF	ATAGGATCGTGCCTGTTGCT
			qGPR	CAGCCTTAACCGACATCTCC
	GmaAffx.34868.1.A1_at	LAR1	qL1F	TAGGCTTTGGTGAGGAGGAA
			qL1R	TGACACCAAAACAGAGTGACAA
		PEPC	qPF	CATGCACCAAAGGGTGTTTT
			qPR	TTTTGCGGCAGCTATCTCTC
	GmaAffx.71999.1.S1_at	UGT78K2	qUAF	AAGCTGCACAGGATTTCGAC
			qUAR	ACACACACACACACACACAAAAC
	GmaAffx.57777.1.S1_at	OMT5	OMT2F	CCTCACTGCACTTACCATTCC
			OMT2R	TCTTTATCGGCATCAACGAA
cDNA cloning	GmaAffx.57777.1.S1_at	OMT5	HO5F	CACCcatatgGCCGAAGAGGAGAGGCAT
			HO5R	ACTCctcgagCCCCACTCCCAAAAGAGAGAAAAA
	GmaAffx.71999.1.S1_at	UGT78K2	UHF	CACCcatATGGATCATCAAAACAAACACGTAGCA
			UAR	ACTCggatccACACACACACACACACACAAAACATAAAAGT
†Restriction site in lowercase.
‡Start codon underlined.
